# Supplementary material for: First-line immune checkpoint inhibitors combined with chemotherapy in advanced large-cell neuroendocrine carcinoma of the lung: a real-world retrospective study
Source: Front Oncol. 2025 Nov 18;15:1709544. doi: 10.3389/fonc.2025.1709544 (PMC12668943; doi:10.3389/fonc.2025.1709544)
Supplement: Supplementary file 1 [file Table1.xlsx]

## Sheet: Sheet1
Group	ID	Gender	Age	Smoking history	ECOG	Thoracic radiotherapy	ICIs	Cheo	Therapeutic effect	PFS	OS	LDH	sodium	CEA	NSE	pro-GRP	Bone metastasis	Liver metastasis	Brain metastasis	Renal metastasis	Adrenal metastasis	Intrapulmonary metastasis	Pleura metastasis	Others metastasis
A	P001	M	68	Y	1	N	Penpulimab	EL	PR	40	44	416	139.6	2.54	82.08	1083	Y	Y	Y	N	N	N	N	N
A	P002	F	80	N	1	N	Penpulimab	EL	PR	15	19	201	136.7	5.36	16.05	576	N	N	N	Y	N	N	N	N
A	P003	F	72	N	2	N	Penpulimab	EP	PR	12	13	278	139	252.4	44.31	45.99	Y	N	N	N	Y	Y	N	Y
A	P004	M	79	Y	1	N	Seplulimab	EC	PD	4	7	458	137	11.45	56.12	53.52	N	Y	N	N	N	N	N	Y
A	P005	M	54	Y	0	N	Cadonilimab	EL	PR	11	16	790	138	1.99	327.4	25.67	N	Y	N	N	N	N	Y	N
A	P006	M	67	Y	0	Y	Adebrelimab	EP	SD	5	15	919	134	1.9	56	102.2	N	N	N	N	N	N	Y	Y
A	P007	M	72	Y	0	N	Tislelizumab	EP	PR	17	28	247	139	10.05	37.52	252.4	N	N	N	N	N	Y	N	N
A	P008	M	75	Y	0	N	Toripalimab	EC	PR	12	17	255	139	6.24	26.29	73.61	N	N	N	N	N	Y	N	N
A	P009	M	74	Y	0	N	Atezolizumab	EL	SD	14	15	156	140	1.32	18.41	90	N	N	N	N	N	Y	N	N
A	P010	M	74	Y	0	N	Sintilimab	EL	SD	10	13	347.48	138	1.36	20.47	106.8	N	N	N	N	N	N	Y	N
A	P011	M	71	Y	1	Y	Atezolizumab	EP	PD	5	8	401	139	806.9	52.38	37.26	N	N	Y	N	N	N	N	N
A	P012	M	59	Y	1	N	Sintilimab	TP	PR	9	13	234	136	4.66	17.39	25.99	N	N	Y	N	N	N	N	N
A	P013	M	66	Y	1	N	Durvalumab	IP	SD	10	20	253	141	3.57	11.15	31.23	N	N	N	N	N	Y	N	N
A	P014	M	72	Y	0	N	Atezolizumab	EC	SD	7	10	402	140	5.3	49.95	34.8	N	N	N	N	N	N	Y	N
B	P015	M	67	Y	1	N	N	EC	PR	6	6	280	137	5.52	34.12	36.65	Y	N	N	N	N	N	N	N
B	P016	M	66	Y	1	N	N	EC	PR	6	15	2016	132	0.63	370	68.11	N	Y	N	N	N	N	N	N
B	P017	M	47	Y	2	N	N	EP	PR	18	20	80	144	1	105.5	1551	Y	Y	N	N	N	N	N	N
B	P018	M	63	Y	0	N	N	EC	SD	4	9	227	144	3.5	32	30.73	N	N	N	N	N	Y	N	N
B	P019	M	67	Y	0	N	N	EP	SD	10	17	495	135	2.17	79.8	45.4	N	N	N	N	N	N	Y	N
B	P020	M	51	Y	0	N	N	EC	SD	6	15	196	138	11.4	28.2	41.88	N	N	N	N	N	Y	N	N
B	P021	M	75	Y	2	N	N	EL	PD	7	10	246	142	3.7	16	38	N	N	Y	N	N	N	N	N
B	P022	M	76	Y	0	Y	N	EL	SD	8	11	3569	135	0.95	370	58	N	N	N	N	Y	N	N	N
B	P023	M	67	Y	0	N	N	EC	SD	6	11	525	136	1.42	84	54.4	N	N	N	N	N	N	Y	N
B	P024	M	57	Y	2	N	N	EC	SD	6	8	307	138	4.8	71	23	N	N	N	N	N	N	Y	N
B	P025	M	55	Y	0	N	N	EC	SD	7	11	203	139	1000	109	54	N	Y	N	N	N	N	N	N
B	P026	M	66	Y	1	N	N	EP	PD	4	12	176	140	14.44	10.96	36.22	N	N	Y	N	N	N	N	N
B	P027	M	59	Y	0	N	N	EL	PD	4	9	279	138	360	44	50	N	N	Y	N	N	N	N	N
B	P028	M	70	Y	1	N	N	TP	PR	10	12	268	141	324	28	44	N	N	Y	Y	N	N	N	N
B	P029	F	77	Y	0	N	N	EP	SD	9	13	186	138	2.4	43	2769	Y	N	N	N	N	N	N	N
B	P030	M	57	Y	0	N	N	EC	PR	10	15	466	136	4	41	129	N	N	N	N	N	N	Y	N
B	P031	M	69	Y	1	N	N	IP	PD	3	5	1511	134	55.8	370	1880	Y	Y	Y	N	N	N	N	N
